# Supplementary material for: An Autonomous Oscillation Times and Executes Centriole Biogenesis
Source: Cell. 2020 Jun 25;181(7):1566–1581.e27. doi: 10.1016/j.cell.2020.05.018 (PMC7327525; doi:10.1016/j.cell.2020.05.018)
Supplement: Table S1. Oligonucleotides Used in This Study, Related to Figures 1, 2, 3, 4, 5, and 6 and STAR Methods [file mmc1.xlsx]

## Sheet: Sheet1
Table S1: Oligonucleotides used in this study. (Related to Figures 1-6 and the STAR Methods)
Oligonucleotide name	Sequence	Source
Primer to introduce the NheI restriction enzyme sites into the mCherry C-terminal Gateway vector: Forward	GTTCGATATCCAGCACAGTGGCGGCCGCTCGAGGCTAGCATGGTGAGCAAGGGCGAGGAGGATAACATGGCCATC	Invitrogen, Thermo Fisher Scientific
Primer to introduce the NheI restriction enzyme sites into the mCherry C-terminal Gateway vector: Reverse	GATGGCCATGTTATCCTCCTCGCCCTTGCTCACCATGCTAGCCTCGAGCGGCCGCCACTGTGCTGGATATCGAAC	Invitrogen, Thermo Fisher Scientific
Primer to replace the mCherry tag with mNeonGreen by homologous recombination on the destination vector: Forward	CAGTGGCGGCCGCTCGAGGCTAGCATGGTGAGCAAGGGCGAGGAGGATAAC	Invitrogen, Thermo Fisher Scientific
Primer to replace the mCherry tag with mNeonGreen by homologous recombination on the destination vector: Reverse	GATGGGCATGGACGAGCTGTACAAGTAACCGCGGTGGCGGCCGCTCTAG	Invitrogen, Thermo Fisher Scientific
Primer to replace the mCherry tag with mKate2 by homologous recombination on the destination vector: Forward	GTGGCGGCCGCTCGAGGCTAGCATGGTGAGCGAGCTGATTAAGGAGAAC	Invitrogen, Thermo Fisher Scientific
Primer to replace the mCherry tag with mKate2 by homologous recombination on the destination vector: Reverse	GTTCTAGAGCGGCCGCCACCGCGGTCATCTGTGCCCCAGTTTGCTAG	Invitrogen, Thermo Fisher Scientific
Primer to remove the NheI restriction enzyme sites from the destination vector via site-directed mutagenesis (mNeonGreen vector): Forward	GATATCCAGCACAGTGGCGGCCGCTCGAGATGGTGAGCAAGGGCGAGGAGGATAACATGG	Invitrogen, Thermo Fisher Scientific
Primer to remove the NheI restriction enzyme sites from the destination vector via site-directed mutagenesis (mNeonGreen vector): Reverse	CCATGTTATCCTCCTCGCCCTTGCTCACCATCTCGAGCGGCCGCCACTGTGCTGGATATC	Invitrogen, Thermo Fisher Scientific
Primer to remove the NheI restriction enzyme sites from the destination vector via site-directed mutagenesis (mKate2 vector): Forward	GTTCGATATCCAGCACAGTGGCGGCCGCTCGAGATGGTGAGCGAGCTGATTAAGGAGAACATGC	Invitrogen, Thermo Fisher Scientific
Primer to remove the NheI restriction enzyme sites from the destination vector via site-directed mutagenesis (mKate2 vector): Reverse	GCATGTTCTCCTTAATCAGCTCGCTCACCATCTCGAGCGGCCGCCACTGTGCTGGATATCGAAC	Invitrogen, Thermo Fisher Scientific
Primer to amplify Cyclin A: Forward	TACAATTGCAAGCAGAAAGAGG	Invitrogen, Thermo Fisher Scientific
Primer to amplify Cyclin A: Reverse	GGAGTTCACAGAACATTTACGG	Invitrogen, Thermo Fisher Scientific
Primer to amplify Cyclin B: Forward	TAATTCTTGGAGAGACAACGCC	Invitrogen, Thermo Fisher Scientific
Primer to amplify Cyclin B: Reverse	CTACAACAAGTACCAGGGCAGC	Invitrogen, Thermo Fisher Scientific
Primer to amplify Cyclin B3: Forward	GAACGAAATATTGGCGTAATCC	Invitrogen, Thermo Fisher Scientific
Primer to amplify Cyclin B3: Reverse	CGCCATGGATATATTCAACTACC	Invitrogen, Thermo Fisher Scientific
Primer to introduce S7A, S19A and T20A for Asl-13A construct: Forward	CCTTAACATAAATGCTGCACTGGACCGGCAGGAGGAGGAAGAGGCGCTGCAGGATCAGAAACGACG	Invitrogen, Thermo Fisher Scientific
Primer to introduce S7A, S19A and T20A for Asl-13A construct: Reverse	GCATCCGCCCCCTGAAAGAGGGCTATACCTGGCGTGTTCATATTCGGCTAAGGGGACGCCACAAGC	Invitrogen, Thermo Fisher Scientific
Primer to introduce S60A, T61A and T62A for Asl-13A construct: Forward	GATGAAGAGAACACAATCGACGCGGCGGCGAATTACCAGTCGGAACTGGAACAGCC	Invitrogen, Thermo Fisher Scientific
Primer to introduce S60A, T61A and T62A for Asl-13A construct: Reverse	GAGCAGATCGTCGAAGGCATTCACCATAATCCGTCCAAGCTTGCGTAGAATTGGAATCGG	Invitrogen, Thermo Fisher Scientific
Primer to introduce S913A, T917A and S946A for Asl-13A construct: Forward	CGCACATGAAACGCGAGTATGAGCGCATTAAGCACGAGTACGAGCTAGCACTCGCCAAGATCGAGGCGACC	Invitrogen, Thermo Fisher Scientific
Primer to introduce S913A, T917A and S946A for Asl-13A construct: Reverse	CCTCCTTGTCCTCGGCATACAACTTGTAATTGTGGGCGGCACGCTTGGCAGCTTGATATCGCTGCTGTGCGGATCGC	Invitrogen, Thermo Fisher Scientific
Primer to introduce S881A for Asl-13A construct: Forward	GGAGAAACAGCGCCAGGCAGTCGACCAGGTGGAACACCACTGGCGCCAGCAGCTGGAAAGCTTGCGTTCC	Invitrogen, Thermo Fisher Scientific
Primer to introduce S860A, S863A and S867A for Asl-13A construct: Reverse	CACTGAGCCATCACAGCCTTCATAGCTTGCCTTTCGGCGTCGATGGCGGCGTGCTGCTCCTCCACTTCTCGG	Invitrogen, Thermo Fisher Scientific
Primer to delete mKate2 to generate endogenous Asl-13A construct without a fluorescent tag: Forward	TAACCGCGGTGGCGGCCGCTCTAGAACTAGTTAAGCATTTAAAATGACGATTTTATTTGTTAATTTG	Invitrogen, Thermo Fisher Scientific
Primer to delete mKate2 to generate endogenous Asl-13A construct without a fluorescent tag: Reverse	GCTGTGACCATTGCCTTTGGGCTTTCTATTTGAGTTGGTGATTGGGTCGCTGCTGCTATTGCTGGG	Invitrogen, Thermo Fisher Scientific
Primer to generate endogenous Asl construct without a fluorescent tag: Forward	GGCAATGGTCACAGCTAAGACCCAGCTTTCTTG	Invitrogen, Thermo Fisher Scientific
Primer to generate endogenous Asl construct without a fluorescent tag: Reverse	CAAGAAAGCTGGGTCTTAGCTGTGACCATTGCC	Invitrogen, Thermo Fisher Scientific
